# Supplementary material for: Lycorine Alkaloid and Crinum americanum L. (Amaryllidaceae) Extracts Display Antifungal Activity on Clinically Relevant Candida Species
Source: Molecules. 2022 May 6;27(9):2976. doi: 10.3390/molecules27092976 (PMC9100883; doi:10.3390/molecules27092976)
Supplement: Supplementary file 1 [file molecules-27-02976-s001.zip]

Archive with 1 entries (1 files):
- molecules-1681212-supplementary.pdf
